# Supplementary material for: Comparison of the Effectiveness of Various Medicines in the Prevention of Ovarian Hyperstimulation Syndrome: A Network Meta-Analysis of Randomized Controlled Trials
Source: Front Endocrinol (Lausanne). 2022 Jan 26;13:808517. doi: 10.3389/fendo.2022.808517 (PMC8825486; doi:10.3389/fendo.2022.808517)
Supplement: Supplementary file 4 [file DataSheet_4.xlsx]

## Sheet: 1002
Source; country of origin	Intervention 1(n)	Intervention 2(n)	Randomized method	Inclusion criteria	Age(y),mean(SD)		BMI(kg/m2),mean(SD)		COH protocol	OHSS criteria	Medication use detailed		Reported outcomes
					Intervention 1	Intervention 2	Intervention 1	Intervention 2			Intervention 1	Intervention 2
Mai Q,2016; China	Letrozole(112)	Aspirin(102)	Computer-generated randomization list	High-risk of OHSS (participants had at least one of these high-risk criteria: number of oocyte retrieval ≥ 25; E2 level ≥ 5000 pg/ml on the day of hCG administration; clinical or ultrasonography proven OHSS on the day of OPU, such as ultrasonographic evidence of ascites. The couples were given counseling regarding the risk and symptom of OHSS, and all agreed to cryopreserve the whole embryos.)	29.1±3.5	30.0±3.7	20.6±3.2	20.7±2.1	GnRH-a follicular long protocol	Navot,1992	After hCG triggering,experimental groups received 5.0mg letrozole for 5 days.	After hCG triggering, control groups received aspirin 100mg/day for 5 days	①
Namavar Jahromi B,2018;Iran	Aspirin(109)	Placebo(105)	Random number table	PCOS	28.72±4.25	28.51±4.72	NA	NA	Luteal phase long protocol	Garder, 2006; Aubuchon,2012	Ingest one capsule after the lunch every day starting from the 21st day of their menstrual cycle prior to the cycle that was planned to start gonadotropins	Placebo	①②
Tehraninejad ES,2012;Iran	Albumin(69)	Cabergoline(69)	Computer-generated randomization list	High-risk of OHSS (20–30 follicles larger than 12 mm in diameter on the day of hCG administration, and retrieval of more than 20 oocytes.)	28.08±4.6	29.03±4.2	24.9±3.8	24.8±3.3	Luteal phase long protocol	Golan,1989;	20 gr human albumin 20%. The solution was i.v. infused over 1 h on the OPU day.	Patients received 0.5 mg of cabergoline for 7 days starting on the day of OPU.	①②③④
Shalev E,1995;Israel	Albumin(22)	Blank(18)	Random number table	High-risk of OHSS (age (< 33 years), non-obesity (BMI <28), E2 >9200 pmol/L on the day of hCG, and > 20follicles >14 mm)	NA	NA	NA	NA	Luteal phase long protocol	Navot,1992	Received 20 g i.v. human serum albumin in 100 ml of saline, immediately after the oocyte retrieval procedure.	Blank	①
Isikoglu M,2007;Turkey	Albumin(38)	Blank(37)	Third-party sealed envelope	High-risk of OHSS (High blood E2 level (>4,000 pg/mL) and >20 follicles＞14 mm on the day of hCG)	29.3±3.9	29.1±4.1	NA	NA	Luteal phase long protocol	Navot,1992	They received either 20% human albumin diluted in 100 mL 0.9% NaCl or 100 mL 0.9% NaCl.	Blank	①②③④
Bellver J,2003;Spain	Albumin(495)	Blank(493)	Computer randomization	High-risk of OHSS ( retrieval of >20 oocytes)	29.9±5.3	29.7±5.1	23.0±3.5	22.9±3.3	Luteal phase long protocol	Golan,1989	40 g human albumin infused i.v. at a slow rate during 30 min, immediately after oocyte retrieval	Blank	①②③④
Shoham Z,1994;Israel	Albumin(16)	Blank(15)	Random	High-risk of OHSS (E2＞7000pmol/L on the day of hCG; multiple follicular development)	32.5±4.5	29.7±3.2	NA	NA	Luteal phase long protocol	Schenker and Weinstein,1978	50g of human albumin United States Pharmacopiea 25% solution diluted in 500mL of 0.9% sodium chloride immediately after OPU	Blank	①②
Isik AZ,1996;Turkey	Albumin(27)	Blank(28)	Random number table	High-risk of OHSS (E2 levels of 3000pg/mL or more on the day of hCG administration, combined with multifollicular response to ovulation induction therapy )	31.2±3.7	30.8±3.4	NA	NA	Luteal phase long protocol	Schenker and Weinstein,1978	20% human albumin 50 ml solution (10 g). 32-34 h after the hCG administration	Blank	①②
Gokmen O,2001;Turkey	Albumin(82)	HES/Placebo(85/83)	Random number table	High-risk of OHSS (E2 >3000pg/mL, >20 follicles>14 mm on the day of hCG)	29.6±2.8	31.2±3.7/32.3±2.9	21.0±4.6	22.1±5.1/22.6±4.9	GnRH-a long protocol	Schenker and Weinstein,1978	20% human albumin 50 ml (10g) after OPU	6% HES 500ml or a placebo of 0.9% NaCl Solution 500ml.	①②
Ben-Chetrit A,2001;Israel	Albumin(46)	Blank(41)	Random	High-risk of OHSS (E2 >10000pg/mL on the day of hCG, the number of oocytes retrieved >20 follicles)	30.1±5.7	30.1±7.6	NA	NA	GnRH-a short protocol	Schenker and Weinstein,1978	Patients received 50g of human albumin, diluted in 500ml of 0.9% sodium chloride on the day of OPU	Blank	①
Swanton A,2011;British	Metformin(69)	Placebo(65)	Random	≤38 years of age, with PCO (without any other features of PCOS)	32.0±3.7	32.9±3.9	24.6±4.0	24.4±3.8	Luteal phase long protocol	Mathur, 2005; RCOG, 2006	One 500 mg capsule of metformin was taken for 1 week, and then increased to two daily, and then three times daily until the day of OPU	Placebo	①②③④
Abdalmageed Osama S,2018;Egypt	Metformin(51)	Placebo(51)	Computer-generated randomization list	PCOS	31.1±3.7	31.89±3.6	33.8±4.4	32.9±6.7	Follicular short protocol	NA	Women were received 2 tablets of metformin 500 mg.	Placebo	②③④
Qublan.H.S,2009;Jordan	Metformin(34)	Placebo(32)	Random	PCOS	34.6±4.3	33.8±3.9	32.2	31.9	Luteal phase long protocol	NA	Patients received 850 mg of metformin twice daily that started 1 month before commencing the IVF treatment and continued to the day of pregnancy test	Placebo	②③④
Palomba S,2011;Italy	Metformin(60)	Placebo(60)	Random number table	PCOS	28.5	29	26.5	27	Luteal phase long protocol	Humaidan, 2010	The metformin group was treated with metformin at a dosage of 500mg three times daily. Metformin and placebo treatments started on the same day of GnRH-a administration (pretreatment) and were continued during the gonadotropin ovarian stimulation (cotreatment), treatment that started at least 14 days later. Both active drug and placebo were stopped when a positive pregnancy test or menstrual blee…	Placebo	①②
Kjøtrød S.B,2004;Norway	Metformin(31)	Placebo(32)	Random	PCOS	28.9	30.2	NA	NA	Luteal phase long protocol	NA	The patients were treated with metformin 500 mg or placebo two capsules bid (gradually increasing the dose during the first 2 weeks) for at least 16 weeks ending on the day of ovulation induction with hCG injection	Placebo	②③④
Önalan G,2005;Turkey	Metformin(53)	Placebo(55)	Random	PCOS	29.3±3.9	29.76±5.3	25	23.5	Luteal phase long protocol	NA	Patients were instructed to take a capsule twice or three times daily, according to BMI ＜28kg/m 2 or BMI ≥28 kg/m 2 for 8 weeks before their first ICSI cycles, through the luteal phase, and until a positive pregnancy test.	Placebo	②③④
Cheraghi E,2016;Iran	Metformin(15)	Placebo(15)	Random	PCOS	28.07±3.41	27.9±2.8	27.9±3.1	26.9±2.3	Luteal phase long protocol	NA	Metformin were administered 1500mg /day. Drugs were administered from the 3rd day of previous cycle until the day of OPU (6 weeks treatment in total)	Placebo	②
An Yuan ,2014;China	Metformin(38)	Placebo(34)	Computer-generated randomization list	PCOS	28.7±4.2	28.4±4.0	24±3	24.2±3.2	Luteal phase long protocol	NA	Metformin was administered at a dosage of 1500 mg daily.	Placebo	②③④
Tang T,2006;British	Metformin(52)	Placebo(49)	Random number table	PCOS	31.3±4	31.1±4.0	27.9±5.6	26.9±4.8	Luteal phase long protocol	Golan,1989	One tablet (metformin 850 mg) was prescribed to be taken 12 hourly from the first day of down-regulation to the day of OPU.	Placebo	①②③④
Kjøtrød.S.B,2011;Norway	Metformin(74)	Placebo(75)	Computer-generated randomization list	PCOS	29.6±3.4	29.5±3.8	24.0±2.7	23.6±2.8	Luteal phase long protocol	NA	Metformin were received for ≥12 weeks prior to controlled ovarian stimulation, throughout IVF/ICSI, and until the day of pregnancy testing. The dose of metformin was gradually increased from 500 to 2000 mg per day during the first 2 weeks of treatment	Placebo	②③④
El-Khayat W,2015;Egypt	Calcium(100)	Placebo(100)	Computer-generated randomization list	High-risk of OHSS (E2 level on day of hCG >2,500 pg/mL with at least 20 follicles ＞10 mm on the day of hCG administration)	29.53±4.7	28.65±4.91	26.46±2.84	26.16±2.63	Luteal phase long protocol	Humaidan,2010	In the calcium infusion group (group 1), 10 mL IV 10% calcium gluconate in 200 mL physiologic saline solution on the day of OPU and days 1, 2, and 3 after OPU was administered within 30 minutes,	Placebo	①②③④
Anwar Elnory M,2018;Egypt	Calcium(115)	Cabergoline(115)	Computer-generated randomization list	High-risk of OHSS (prior episodes of OHSS, polycystic ovaries (i.e., >24 antral follicles present on baseline ultrasound), Large number of small follicles (8–12 mm) seen on transvaginal ultrasound in earlier clinical observation, high serum E2 at hCG trigger (E2 ≥3000 pg/ml or rapidly rising E2 ) or more than 20 retrieved oocytes. )	28.5±3.7	29.2±4.5	28.6±3.8	29.3±3.6	Luteal phase long protocol	Humaidan,2010;	10 ml of calcium gluconate 10%,in 200 ml 0.9% saline solution were given intravenously on the day of OPU and day 1, 2 and 3 after OPU over 30 min	In oral cabergoline group, one tablet (0.5 mg)/day taken orally for 7 days stating at day of OPU	①②③④
He Q,2014; China	Letrozole(21)	Blank(24)	Random	High-risk of OHSS (number of oocyte retrieval ≥25; E2 level ≥6000pg/ml on the day of hCG administration; ovary diameter ≥10cm on one or both sides on day 3 after oocyte retrieval; and puncture follicle number ≥30 (follicular diameter ≥14mm on oocyte retrieval day).)	27.66±2.41	27.41±2.78	21.42±2.15	21.27±2.52	Luteal phase long protocol	Golan,1989	All patients took letrozole beginning on the day of OPU	Blank	①
Carizza C,2008;Brazil	Cabergoline(83)	Blank(80)	Random number table	High-risk of OHSS (E2 level on day of hCG >4,000 pg/mL )	34.0 ± 4.6	33.6 ± 4.7	21.1 ± 2.6	21.3 ± 2.9	Luteal phase long protocol	Aboulghar,2003	Patients received 0.5 mg oral cabergoline per day for 3 weeks beginning on the day after OPU	Blank	①②③④
Naredi N, 2013;India	Cabergoline(104)	Calcium(98)	Even/odd registration numbers	PCOS	28.2±3.3	28.1±3.2	23.3±2.2	23.4±2.2	Luteal phase long protocol	Golan,1989	Cabergoline 0.5 mg/day from the day of ovulation trigger and continued until the next 8 days.	Calcium gluconate was prepared by dissolving 10 ml of 10% calcium gluconate solution in 200 ml of physiologic saline. This infusion was administered on the day of OPU and on day 1,day 2 and day 3 thereafter.	①
Shaltout A, 2012;Saudi Arabia	Cabergoline(100)	Blank(100)	Random number table	High-risk of OHSS (E2 level on day of hCG > 3500 pg/ml, and with ≥20 follicles > 12 mm)	27.6±3.6	27.9±3.8	24.56±2.7	25±3.3	Luteal phase long protocol	Golan,1989	On the day of hCG administration the cabergoline group received 0.25 mg daily for 8 days	Blank	①②③④
Jellad S,2017;Tunisia	Cabergoline(78)	Blank(68)	Computer randomization	High-risk of OHSS (E2>3000pg/ml on the day of hCG administration and/or the development of ≥18 follicles larger than 12 mm in diameter )	31.84±4.04	29.84±3.236	NA	NA	Luteal phase long protocol	Golan,1989	0.5mg per day of cabergoline for 8 days starting on the day of hCG injection	Blank	①
Mohammadi Yeganeh L,2017;Iran	Glucocorticoids(93)	Blank(91)	Random	PCOS	30.22 ± 4.26	30.16 ± 4.51	26.4	25.63	Luteal phase long protocol	Golan,1989	The treatment group received 16 mg of oral methylprednisolone daily starting from the first day of stimulation, until the first pregnancy test (2 weeks after embryo transfer) and discontinued gradually within one week. Moreover, these patients received 1 g intravenous methylprednisolone on the days of OPU and embryo transfer.	Blank	①②
Tan S L,1992;British	Glucocorticoids(17)	Blank(14)	Random number table	High-risk of OHSS (20 follicles> 12 mm and/or had a serum E2 concentration of >10,000 pmol/L)	30.29 ± 1.26	32.93 ± 1.07	NA	NA	Follicular long protocol	Schenker and Weinstein,1978	Patients ministered intravenous hydrocortisone 100 mg immediately after oocyte recovery and prednisolone 10 mg three times per day for 5 days followed by 10 mg twice per day for 3 days and 10 mg/d for 2 days.	Blank	①②
König E,1998;Germany	HES(51)	Blank(50)	Random	High-risk of OHSS (>10 follicles in each ovary or E2 >1500pg/ml)	32.0 ± 4.1	30.7 ± 4.1	NA	NA	Luteal phase long protocol	WHO,1973	1000 of 6% HES on the day of OPU	Blank	①
A´lvarez C,2007;Spain	Cabergoline(35)	Placebo(32)	Computer randomization	High-risk of OHSS (development of 20 –30 follicles larger than 12 mm in diameter and retrieval of more than 20 oocytes)	NA	NA	NA	NA	Luteal phase long protocol	Golan,1989	Patients received one 0.5-mg tablet of cabergoline daily for 8d.	Placebo	①
Amir H,2015;Israel	Cabergoline(20)	Blank(20)	Computer-generated randomization list	High-risk of OHSS (E2＞4000pg/ml or with＞20 follicles＞12mm on the day of hCG administration, and 18-40 years of age.)	33.6±5.8	31.2±4.5	23.1±4.9	22.7±3.4	GnRH-a follicular short protocol/long protocol	Golan,1989	Patients received oral cabergoline 0.5mg/day for 8 days begning on the day of hCG administration	Blank	①②③④
Salah A M,2012; ABU Dhabi	Cabergoline(73)	Blank/Glucocorticoids(48/72)	Random	PCOS	NA	NA	NA	NA	Luteal phase long protocol	Golan,1989	0.5mg cabergoline, one tablet on 2 successive days, starting from the day of the hCG injection, and repeated 1 week later	Blank/ prednisolone 10mg tablets twice a day till the day of the pregnancy test	①
Taheripanah R,2018;Iran	Cabergoline(63)	Quinagolide(63)	Computer-generated randomization list	High-risk of OHSS (patients of 20-40 years old, who had 20 oocytes and serum E2 levels of >3000 pg/ml)	31.05±4.4	31.63±5.2	27.5±3.2	26.4±3.8	GnRH-ant protocol	Golan,1989	On day of GnRH-a administration, patients was treated with 0.5 mg cabergoline every day for 7 days	On day of GnRH-a administration, patients was treated with quinagolide 75 mg every day for 7 days.	①
Torabizadeh A,2013;Iran	Cabergoline(47)	Albumin(48)	Random	High-risk of OHSS (>20 oocytes during oocyte retrieval, ovary size >10cm, serum E2>2500 pg/ml on the day of hCG administration.)	NA	NA	NA	NA	Luteal phase long protocol	NA	Patients received 0.5 mg/day cabergoline at day of hCG injection till 8 days	Patients received 10 unit intravenous albumin at starting OPU	②
Ghahiri A,2015;Iran	Cabergoline(31)	Albumin/HES(30/30)	Random number table	High-risk of OHSS (E2>3000 pg/ml and/or more than 20 follicles on the day of hCG administration and/ or previous history of OHSS. )	31.94±3.73	30.67±3.55 /31.96±3.21	NA	NA	Luteal phase long protocol	Golan,1989	0.5 mg/day cabergoline for 7 days after OPU	Patients received 2 vial (2 × 50 ml) human albumin IV 30 min after OPU within 4 h. HES was administered IV 30 min after OPU within 4 h.	①
Samy Saad A,2017;Egypt	Calcium(100)	Cabergoline(100)	Random	High-risk of OHSS (previous episodes of OHSS, polycystic ovaries (i.e.,>24 antral follicles present on baseline ultrasound examination), high AMH (>3.0 ng/ml), large number of small follicles (8 to 12 mm) seen on ultrasound during ovarian stimulation, high E2 at hCG trigger (E2>3000 pg/ml or rapidly rising E2), presence of >20 follicles by ultrasound on day of retrieval or large number of oocytes…	28.52 ±4.67	29.54 ± 5.36	25.48 ±3.84	25.8 ± 3.73	GnRH-a long protocol	Golan,1989	Patients were administered 1 cap/8 h calcium (500 mg) orally at day of hCG injection and for 21 days	Patients received 1 tab/day cabergoline (0.5 mg) orally at day of hCG injection and for eight days.	②③
Kılıç N,2015;Turkey	Cabergoline(36)	Blank(34)	Computer-generated randomization list	High-risk of OHSS (E2 level on the day of hCG >3000 pg/ml and with ≥20 follicles >12 mm)	31.72±4.29	30.26±4.0	24.09±2.90	24.31±3.55	Luteal phase long protocol	Golan,1989	0.5 mg of cabergoline for 8 days from the day of hCG	Blank	①②
Fouda U M,2021;Egypt	Cabergoline(85)	Calcium(85)	Computer-generated randomization list	High-risk of OHSS ( (have more than 18 follicles (>11 mm) and serum E2 ＞3000 pg/ml on the day of hCG trigger))	27.86 ± 5.51	28.20 ± 5.92	27.54 ± 4.45	26.92 ± 4.67	Luteal phase long protocol	Golan,1989	Cabergoline at a daily dose of 0.5 mg was administered for eight days starting on the day of hCG trigger.	Intravenous calcium gluconate (10%, 10 ml in 200 ml of physiologic saline) was administered daily for four days starting on the day of OPU	①②③④
Busso C,2010;Brazil	Quinagolide(129)	Placebo(129)	Computer-generated randomization list	High-risk of OHSS (Women were 21–37 years old, had a BMI of 18–29 kg/m 2 and early follicular phase serum levels of FSH within normal limits (1–12 IU/l) as well as a uterus consistent with expected normal function and presence of both ovaries. At least 20 follicles of 10 mm or greater on the day of hCG administration.)	NA	NA	NA	NA	NA	Golan,1989	Quinagolide 50 mg/day, quinagolide 100 mg/day, quinagolide 200 mg/day or placebo.Treatment consisted of four tablets (combination of indistinguishable quinagolide 50 mg and placebo tablets) to be taken orally once daily. On the first day of dosing, the tablets were taken at least 2 h before the hCG injection. Treatment was continued until the day before the serum hCG test which took place 17+2 da…	Placebo	①②
①Moderate-to-severe OHSS;②Clinical pregnancy; ③Miscarriage;④Live birth
E2: estradiol;OHSS: ovarian hyperstimulation syndrome; hCG:human Chorionic Gonadotropin; FSH: follicle-stimulating hormone; BMI: Body Mass Index; HES: hydroxyethyl starch; PCOS: polycystic ovary syndrome; PCO: polycystic ovary
OPU: oocyte pickup; GnRH-a: Gonadotropins release hormone-agonists; GnRH-ant: Gonadotropins release hormone-antagonists; IVF: in-vitro fertilization; ICSI: intracytoplasmic sperm injection; AMH: Antimullerian hormone
